# Supplementary material for: Discovery of New Microbial Collagenase Inhibitors
Source: Life (Basel). 2022 Dec 15;12(12):2114. doi: 10.3390/life12122114 (PMC9781087; doi:10.3390/life12122114)
Supplement: Supplementary file 1 [file life-12-02114-s001.zip]

Archive with 1 entries (1 files):
- life-2047989-supplementary.pdf
